# Supplementary material for: Long-Term Transcriptomic Reprogramming in Peripheral Blood Mononuclear Cells of Severe COVID-19 Survivors Reveals Pro-Oncogenic Signatures and Cancer-Associated Hub Genes
Source: Viruses. 2025 Dec 12;17(12):1608. doi: 10.3390/v17121608 (PMC12737505; doi:10.3390/v17121608)
Supplement: Supplementary file 1 [file viruses-17-01608-s001.zip]

Archive with 1 entries (1 files):
- viruses-4005524-supplementary.pdf
